# Supplementary material for: Xeno-Free 3D Bioprinted Liver Model for Hepatotoxicity Assessment
Source: Int J Mol Sci. 2024 Feb 2;25(3):1811. doi: 10.3390/ijms25031811 (PMC10855587; doi:10.3390/ijms25031811)
Supplement: Supplementary file 1 [file ijms-25-01811-s001.zip]

Archive with 1 entries (1 files):
- ijms-2819620-supplementary.pdf
